# Supplementary material for: Detection of β-Lactamase-Producing Enterococcus faecalis and Vancomycin-Resistant Enterococcus faecium Isolates in Human Invasive Infections in the Public Hospital of Tandil, Argentina
Source: Pathogens. 2020 Feb 20;9(2):142. doi: 10.3390/pathogens9020142 (PMC7168638; doi:10.3390/pathogens9020142)
Supplement: Supplementary file 1 [file pathogens-09-00142-s001.zip]

Archive with 1 entries (1 files):
- pathogens-719389-SI.docx
